# Supplementary material for: On the exponent in the Von Bertalanffy growth model
Source: PeerJ. 2018 Jan 4;6:e4205. doi: 10.7717/peerj.4205 (PMC5756614; doi:10.7717/peerj.4205)
Supplement: Supplemental Information 2 [file peerj-06-4205-s002.zip]

Archive with 3 entries (2 files):
- Optimization_47.xlsm
- __MACOSX/
- __MACOSX/._Optimization_47.xlsm
