# Supplementary material for: On the exponent in the Von Bertalanffy growth model
Source: PeerJ. 2018 Jan 4;6:e4205. doi: 10.7717/peerj.4205 (PMC5756614; doi:10.7717/peerj.4205)
Supplement: Supplemental Information 2 [file peerj-06-4205-s002.zip › Optimization_47.xlsm]

## Sheet: Data
age (days)	weight (g)			data:	Rhodesian Ridgeback dog, 1 female
0	410			source:	personal communication
2	435			no of data:	23
3	736			max weight	31800
8	736			min weight	410
15	1126
61	5900
68	6900
75	7900
83	9400
89	10700
96	11700
103	13200
117	15000
124	16600
141	18500
169	21500
178	22400
192	24500
215	25500
288	30000
389	31000
420	31500
451	31800

## Sheet: Notes
Explanations for the use of the present file
Table "Data"	The code assumes that all data are within the yellow range
Table "Summary"	These are the results of optimization for exponents a = 0, …, 0.99
Table "WalfordPlot"	This is an initial check for the sigmoid shape of the data
	The data range for the figure needs to be adapted manually for each data set
	The value a is the optimal exponent from "Results"
Table "BertalanffyPlot"	This is an preliminary optimization step to identify suitable starting values
	The data range for the figure needs to be adapted manually for each data set
	The constraint for mmax can be changed in the Solver for this table
Table "Optimization"	This is the optimization step
	The data range for the figure needs to be adapted manually for each data set
	The constraints for mmax and m0 can be changed in the Solver for this table
Optimization:	Execute Makro "Optimize" (takes 5 minutes per data set)
	Outcome is found in "Results"
	Perhaps the Solver Add-In needs to be activated for use in Makros
	Makro can be speeded up, if A4:F103 is deleted prior to optimization (copy A3:F3 to restore it)
Code of the Makro:	Sub Optimize()
	For n = 1 To 100
	Sheets("Summary").Select
	Cells(2 + n, 1).Select
	Selection.Copy
	Sheets("BertalanffyPlot").Select
	Range("E2").Select
	Selection.PasteSpecial Paste:=xlPasteValues, Operation:=xlNone, SkipBlanks _
	:=False, Transpose:=False
	Range("F3").Select
	Selection.Copy
	Range("F2").Select
	Selection.PasteSpecial Paste:=xlPasteValues, Operation:=xlNone, SkipBlanks _
	:=False, Transpose:=False
	SolverSolve (True)
	Sheets("Optimization").Select
	Range("G3:J3").Select
	Selection.Copy
	Range("G2:J2").Select
	Selection.PasteSpecial Paste:=xlPasteValues, Operation:=xlNone, SkipBlanks _
	:=False, Transpose:=False
	SolverSolve (True)
	Range("G2:K2").Select
	Selection.Copy
	Sheets("Summary").Select
	Cells(2 + n, 1).Select
	Selection.PasteSpecial Paste:=xlPasteValues, Operation:=xlNone, SkipBlanks _
	:=False, Transpose:=False
	Next n
	Sheets("Summary").Select
	Range("e2").Select
	End Sub

## Sheet: Results
data fitting for weight as function m(t) of age t											computation of AIC and of Akaike weights prob
a	mmax	q	m_0	SSR	AIC	line no	a	prob	select a		min AIC	data	parameter
0	39813.3	0.00410258	4.1	6.44686e+07	350.574	1	0	1.91125e-18	-1		268.976	23	4
0.01	39596.7	0.00422471	4.1	6.31062e+07	350.082	2	0.01	2.4434e-18	-1
0.02	39385.7	0.00435009	4.1	6.17461e+07	349.581	3	0.02	3.13918e-18	-1
0.03	39180.1	0.00447885	4.1	6.03884e+07	349.07	4	0.03	4.05374e-18	-1		optimal parameters		in line no:	84
0.04	38979.8	0.00461108	4.1	5.90335e+07	348.548	5	0.04	5.2625e-18	-1			aopt	mmax	q	m_0	SSR	AIC	max obs	min obs	minfl
0.05	38784.5	0.00474694	4.1	5.76815e+07	348.015	6	0.05	6.86918e-18	-1			0.83	32003.3	0.074471	367.287	1.85607e+06	268.976	31800	410	31005.5
0.06	38594	0.00488655	4.1	5.63326e+07	347.471	7	0.06	9.01738e-18	-1		upper constraint		no problem							no problem
0.07	38408.2	0.00503007	4.1	5.49873e+07	346.915	8	0.07	1.19071e-17	-1		lower constraint		no problem		no problem
0.08	38226.7	0.00517766	4.1	5.36456e+07	346.347	9	0.08	1.58191e-17	-1
0.09	38049.8	0.00532939	4.1	5.23079e+07	345.766	10	0.09	2.11495e-17	-1
0.1	37876.9	0.00548551	4.1	5.09744e+07	345.172	11	0.1	2.84622e-17	-1
0.11	37708	0.00564618	4.1	4.96456e+07	344.564	12	0.11	3.85651e-17	-1
0.12	37543	0.00581155	4.1	4.83216e+07	343.943	13	0.12	5.26252e-17	-1
0.13	37381.7	0.00598184	4.1	4.70029e+07	343.306	14	0.13	7.23415e-17	-1
0.14	37223.9	0.00615724	4.1	4.56898e+07	342.655	15	0.14	1.00208e-16	-1
0.15	37069.6	0.00633798	4.1	4.43826e+07	341.987	16	0.15	1.39919e-16	-1
0.16	36918.8	0.00652419	4.1	4.30818e+07	341.303	17	0.16	1.96991e-16	-1
0.17	36771	0.00671622	4.1	4.17877e+07	340.601	18	0.17	2.79747e-16	-1
0.18	36626.5	0.00691424	4.1	4.05008e+07	339.882	19	0.18	4.00857e-16	-1
0.19	36484.9	0.00711854	4.1	3.92216e+07	339.144	20	0.19	5.79811e-16	-1
0.2	36346.2	0.00732938	4.1	3.79504e+07	338.386	21	0.2	8.469e-16	-1
0.21	36210.4	0.00754706	4.1	3.66879e+07	337.608	22	0.21	1.24972e-15	-1
0.22	36077.2	0.00777187	4.1	3.54345e+07	336.808	23	0.22	1.86392e-15	-1
0.23	35946.8	0.00800412	4.1	3.41907e+07	335.986	24	0.23	2.81113e-15	-1
0.24	35818.8	0.00824418	4.1	3.29572e+07	335.141	25	0.24	4.28939e-15	-1
0.25	35693.3	0.00849233	4.1	3.17345e+07	334.272	26	0.25	6.6253e-15	-1
0.26	35570.2	0.00874905	4.1	3.05233e+07	333.377	27	0.26	1.03647e-14	-1
0.27	35449.4	0.0090147	4.1	2.93243e+07	332.455	28	0.27	1.64328e-14	-1
0.28	35330.8	0.00928969	4.1	2.8138e+07	331.505	29	0.28	2.64209e-14	-1
0.29	35214.4	0.00957447	4.1	2.69653e+07	330.526	30	0.29	4.31077e-14	-1
0.3	35100.1	0.00986953	4.1	2.5807e+07	329.516	31	0.3	7.14243e-14	-1
0.31	34987.7	0.0101754	4.1	2.46637e+07	328.474	32	0.31	1.20267e-13	-1
0.32	34877.2	0.0104926	4.1	2.35364e+07	327.398	33	0.32	2.05969e-13	-1
0.33	34768.8	0.0108217	4.1	2.2426e+07	326.287	34	0.33	3.5907e-13	-1
0.34	34662.3	0.0111631	4.1	2.13333e+07	325.138	35	0.34	6.37759e-13	-1
0.35	34557.5	0.0115178	4.1	2.02593e+07	323.95	36	0.35	1.15515e-12	-1
0.36	34453.9	0.0118866	4.1	1.92051e+07	322.72	37	0.36	2.13571e-12	-1
0.37	34352.4	0.0122697	4.1	1.81716e+07	321.448	38	0.37	4.03464e-12	-1
0.38	34252.4	0.0126683	4.1	1.716e+07	320.131	39	0.38	7.79605e-12	-1
0.39	34153.9	0.0130831	4.1	1.61714e+07	318.766	40	0.39	1.54246e-11	-1
0.4	34056.9	0.0135151	4.1	1.52071e+07	317.352	41	0.4	3.12811e-11	-1
0.41	33961.4	0.0139651	4.1	1.42683e+07	315.886	42	0.41	6.50945e-11	-1
0.42	33867.1	0.0144343	4.1	1.33563e+07	314.367	43	0.42	1.39137e-10	-1
0.43	33774.4	0.0149236	4.1	1.24724e+07	312.792	44	0.43	3.05768e-10	-1
0.44	33682.8	0.0154345	4.1	1.16181e+07	311.161	45	0.44	6.9143e-10	-1
0.45	33592.3	0.0159681	4.1	1.07949e+07	309.47	46	0.45	1.60985e-09	-1
0.46	33503.1	0.0165259	4.1	1.00044e+07	307.721	47	0.46	3.86051e-09	-1
0.47	33415.1	0.0171092	4.1	9.24798e+06	305.913	48	0.47	9.53417e-09	-1
0.48	33328	0.0177199	4.1	8.52746e+06	304.047	49	0.48	2.42322e-08	-1
0.49	33242.1	0.0183594	4.1	7.84453e+06	302.127	50	0.49	6.32851e-08	-1
0.5	33157.1	0.0190299	4.1	7.20096e+06	300.158	51	0.5	1.69368e-07	-1
0.51	33073	0.0197333	4.1	6.5986e+06	298.149	52	0.51	4.62516e-07	-1
0.52	32989.9	0.0204719	4.1	6.03934e+06	296.112	53	0.52	1.28068e-06	-1
0.53	32907.6	0.021248	4.1	5.52515e+06	294.066	54	0.53	3.56341e-06	-1
0.54	32826.1	0.0220643	4.1	5.05804e+06	292.034	55	0.54	9.84065e-06	-1
0.55	32745.5	0.0229235	4.1	4.64009e+06	290.05	56	0.55	2.65315e-05	-1
0.56	32665.3	0.0238293	4.1	4.27342e+06	288.157	57	0.56	6.83716e-05	-1
0.57	32586	0.0247846	4.1	3.96022e+06	286.406	58	0.57	0.000164053	-1
0.58	32507.3	0.0257933	4.1	3.70271e+06	284.86	59	0.58	0.000355381	-1
0.59	32429.2	0.0268595	4.1	3.50316e+06	283.586	60	0.59	0.000671791	-1
0.6	32351.7	0.0279879	4.1	3.3639e+06	282.653	61	0.6	0.00107069	-1
0.61	32338.7	0.0288456	9.78739	3.26062e+06	281.936	62	0.61	0.00153182	-1
0.62	32331.4	0.0297182	18.5462	3.15536e+06	281.181	63	0.62	0.00223249	-1
0.63	32322.2	0.0306493	29.3109	3.04954e+06	280.396	64	0.63	0.00330129	-1
0.64	32311.4	0.0316423	41.6494	2.94464e+06	279.591	65	0.64	0.00492949	-1
0.65	32299.2	0.0327007	55.2336	2.84182e+06	278.774	66	0.65	0.00739994	-1
0.66	32285.9	0.0338296	69.7869	2.74202e+06	277.951	67	0.66	0.0111212	-1
0.67	32271.7	0.0350336	85.1268	2.64596e+06	277.131	68	0.67	0.0166651	-1
0.68	32256.8	0.036319	101.083	2.55424e+06	276.32	69	0.68	0.0247977	-1
0.69	32241.2	0.037693	117.526	2.4673e+06	275.523	70	0.69	0.0364864	-1
0.7	32225.2	0.0391633	134.376	2.3855e+06	274.748	71	0.7	0.052853	-1
0.71	32208.8	0.0407395	151.548	2.30913e+06	274	72	0.71	0.0750382	-1
0.72	32192.1	0.0424324	168.97	2.2384e+06	273.284	73	0.72	0.103958	-1
0.73	32175.3	0.0442541	186.603	2.17348e+06	272.607	74	0.73	0.139976	-1
0.74	32158.2	0.0462195	204.393	2.11447e+06	271.974	75	0.74	0.182578	-1
0.75	32141	0.0483452	222.308	2.06147e+06	271.39	76	0.75	0.230222	-1
0.76	32123.8	0.0506509	240.315	2.01454e+06	270.86	77	0.76	0.280457	-1
0.77	32106.5	0.0531597	258.395	1.97369e+06	270.389	78	0.77	0.330344	-1
0.78	32089.2	0.0558994	276.513	1.93895e+06	269.981	79	0.78	0.376979	-1
0.79	32071.9	0.0589024	294.659	1.9103e+06	269.638	80	0.79	0.417947	-1
0.8	32054.7	0.0622076	312.838	1.88772e+06	269.365	81	0.8	0.451527	-1
0.81	32037.5	0.0658633	331.001	1.87119e+06	269.163	82	0.81	0.476683	-1
0.82	32020.4	0.069927	349.158	1.86065e+06	269.033	83	0.82	0.4929	-1
0.83	32003.3	0.074471	367.287	1.85607e+06	268.976	84	0.83	0.5	84
0.84	31986.4	0.0795853	385.384	1.85736e+06	268.992	85	0.84	0.497989	-1
0.85	31969.5	0.0853831	403.444	1.86449e+06	269.08	86	0.85	0.486989	-1
0.86	31952.8	0.0920109	421.467	1.87736e+06	269.238	87	0.86	0.467247	-1
0.87	31936.2	0.09966	439.445	1.89592e+06	269.465	88	0.87	0.439222	-1
0.88	31919.8	0.108586	457.367	1.92008e+06	269.756	89	0.88	0.403729	-1
0.89	31903.5	0.119136	475.221	1.94977e+06	270.109	90	0.89	0.362069	-1
0.9	31887.3	0.1318	493.005	1.9849e+06	270.52	91	0.9	0.3161	-1
0.91	31871.2	0.147279	510.712	2.02539e+06	270.984	92	0.91	0.268159	-1
0.92	31855.4	0.16663	528.373	2.07116e+06	271.498	93	0.92	0.22081	-1
0.93	31839.6	0.191511	545.952	2.12211e+06	272.057	94	0.93	0.176469	-1
0.94	31822.8	0.224696	563.456	2.17818e+06	272.657	95	0.94	0.137011	-1
0.95	31805.9	0.271223	579.889	2.23928e+06	273.293	96	0.95	0.103539	-1
0.96	31800	0.340681	599.119	2.30538e+06	273.962	97	0.96	0.0763468	-1
0.97	31800	0.456343	618.466	2.37743e+06	274.67	98	0.97	0.0548387	-1
0.98	31800	0.687673	637.746	2.45549e+06	275.413	99	0.98	0.0384761	-1
0.99	31800	1.3817	656.894	2.53945e+06	276.186	100	0.99	0.0264645	-1

## Sheet: WalfordPlot
age (days)	weight (g)	dm/dt	dm/dt num	m^a	m	m model	dm/dt model	m data	dm/dt data	Min m'	12.9032	data points	a	p	q	m_max	maximally observed weight
0	410									max m'	250.833	23	0.83	0.506489	0.0870795	31474.9	31800
2	435	12.5	204.833	154.862	435	0	0	435	204.833					computation of p, q from linear fit of dm/dt to m^a, m
3	736	301	250.833	239.612	736	1258.99	79.8588	736	250.833
8	736	0	23.2143	239.612	736	2517.99	117.591	736	23.2143
15	1126	55.7143	62.0629	341.018	1126	3776.98	142.731	1126	62.0629
61	5900	103.783	137.696	1348.36	5900	5035.98	160.294	5900	137.696
68	6900	142.857	142.857	1535.48	6900	6294.97	172.504	6900	142.857
75	7900	142.857	163.69	1718.03	7900	7553.96	180.612	7900	163.69
83	9400	187.5	204.167	1984.71	9400	8812.96	185.414	9400	204.167
89	10700	216.667	182.601	2209.98	10700	10072	187.46	10700	182.601
96	11700	142.857	178.571	2380.09	11700	11330.9	187.152	11700	178.571
103	13200	214.286	185.714	2630.73	13200	12589.9	184.793	13200	185.714
117	15000	128.571	195.238	2925.2	15000	13848.9	180.623	15000	195.238
124	16600	228.571	194.503	3181.92	16600	15107.9	174.833	16600	194.503
141	18500	111.765	110.019	3481.39	18500	16366.9	167.581	18500	110.019
169	21500	107.143	101.737	3943.88	21500	17625.9	158.997	21500	101.737
178	22400	100	119.565	4080.43	22400	18884.9	149.192	22400	119.565
192	24500	150	109.694	4395.5	24500	20143.9	138.262	24500	109.694
215	25500	43.4783	47.8304	4543.9	25500	21402.9	126.287	25500	47.8304
288	30000	61.6438	39.9356	5200.09	30000	22661.9	113.34	30000	39.9356
389	31000	9.90099	14.6664	5343.55	31000	23920.9	99.4843	31000	14.6664
420	31500	16.129	12.9032	5414.99	31500	25179.9	84.7747	31500	12.9032
451	31800	9.67742				26438.9	69.2613
						27697.9	52.9887
						28956.9	35.9972
						30215.9	18.3232
						31474.9	0

## Sheet: BertalanffyPlot
age (days)	weight (g)	f(weight)	age (days)	a	mmax	mobs	index	A	B	SSR_inv
0	410	-315.453	0	0.99	32068.9	31800	24	-248.238	-0.757852	2239.15			0.1
2	435	-316.791	2	starting with:	32118					minimize by change of F2
3	736	-329.574	3	constraint	31800	= lower bound for mmax
8	736	-329.574	8		3180000	= upper bound for mmax
15	1126	-341.314	15
61	5900	-408.716	61	starting values for optimization
68	6900	-418.342	68	a	mmax	q	m_0
75	7900	-427.496	75	0.99	32068.9	1.31952	410
83	9400	-440.658	83
89	10700	-451.749	89
96	11700	-460.194	96
103	13200	-472.876	103
117	15000	-488.362	117
124	16600	-502.627	124
141	18500	-520.554	141
169	21500	-552.387	169
178	22400	-563.188	178
192	24500	-591.876	192
215	25500	-607.944	215
288	30000	-731.32	288
389	31000	-798.968	389
420	31500	-862.822	420
451	31800	-938.223	451

## Sheet: Optimization
age (days)	weight (g)	m(t)	ErrorSquared			a	mmax	q	m_0	SSR	max obs	min obs
0	410	656.894	60956.5		optimized	0.99	31800	1.3817	656.894	2.53945e+06	31800	410
2	435	731.638	87994		initial	0.99	32068.9	1.31952	410	SSR minimized
3	736	771.255	1242.89		constraints	at least	31800		4.1
8	736	992.91	66002.6			at most	3180000
15	1126	1373.74	61377.5
61	5900	6096.52	38619.4		Solution:
68	6900	7107.41	43016.8
75	7900	8167.88	71760.2
83	9400	9424.55	602.932
89	10700	10387.6	97568.2
96	11700	11522.3	31564.3
103	13200	12658.2	293510
117	15000	14893.7	11306.1
124	16600	15976.3	389020
141	18500	18459.9	1608.8
169	21500	21986	236244
178	22400	22957.2	310510
192	24500	24313.1	34913.7
215	25500	26158.5	433566
288	30000	29615.1	148155
389	31000	31244.4	59713.5
420	31500	31436.9	3987.72
451	31800	31562.9	56212.7

## Sheet: Summary
data fitting for weight as function m(t) of age t
a	mmax	q	m_0	SSR
0	39813.3	0.00410258	4.1	6.44686e+07
0.01	39596.7	0.00422471	4.1	6.31062e+07
0.02	39385.7	0.00435009	4.1	6.17461e+07
0.03	39180.1	0.00447885	4.1	6.03884e+07
0.04	38979.8	0.00461108	4.1	5.90335e+07
0.05	38784.5	0.00474694	4.1	5.76815e+07
0.06	38594	0.00488655	4.1	5.63326e+07
0.07	38408.2	0.00503007	4.1	5.49873e+07
0.08	38226.7	0.00517766	4.1	5.36456e+07
0.09	38049.8	0.00532939	4.1	5.23079e+07
0.1	37876.9	0.00548551	4.1	5.09744e+07
0.11	37708	0.00564618	4.1	4.96456e+07
0.12	37543	0.00581155	4.1	4.83216e+07
0.13	37381.7	0.00598184	4.1	4.70029e+07
0.14	37223.9	0.00615724	4.1	4.56898e+07
0.15	37069.6	0.00633798	4.1	4.43826e+07
0.16	36918.8	0.00652419	4.1	4.30818e+07
0.17	36771	0.00671622	4.1	4.17877e+07
0.18	36626.5	0.00691424	4.1	4.05008e+07
0.19	36484.9	0.00711854	4.1	3.92216e+07
0.2	36346.2	0.00732938	4.1	3.79504e+07
0.21	36210.4	0.00754706	4.1	3.66879e+07
0.22	36077.2	0.00777187	4.1	3.54345e+07
0.23	35946.8	0.00800412	4.1	3.41907e+07
0.24	35818.8	0.00824418	4.1	3.29572e+07
0.25	35693.3	0.00849233	4.1	3.17345e+07
0.26	35570.2	0.00874905	4.1	3.05233e+07
0.27	35449.4	0.0090147	4.1	2.93243e+07
0.28	35330.8	0.00928969	4.1	2.8138e+07
0.29	35214.4	0.00957447	4.1	2.69653e+07
0.3	35100.1	0.00986953	4.1	2.5807e+07
0.31	34987.7	0.0101754	4.1	2.46637e+07
0.32	34877.2	0.0104926	4.1	2.35364e+07
0.33	34768.8	0.0108217	4.1	2.2426e+07
0.34	34662.3	0.0111631	4.1	2.13333e+07
0.35	34557.5	0.0115178	4.1	2.02593e+07
0.36	34453.9	0.0118866	4.1	1.92051e+07
0.37	34352.4	0.0122697	4.1	1.81716e+07
0.38	34252.4	0.0126683	4.1	1.716e+07
0.39	34153.9	0.0130831	4.1	1.61714e+07
0.4	34056.9	0.0135151	4.1	1.52071e+07
0.41	33961.4	0.0139651	4.1	1.42683e+07
0.42	33867.1	0.0144343	4.1	1.33563e+07
0.43	33774.4	0.0149236	4.1	1.24724e+07
0.44	33682.8	0.0154345	4.1	1.16181e+07
0.45	33592.3	0.0159681	4.1	1.07949e+07
0.46	33503.1	0.0165259	4.1	1.00044e+07
0.47	33415.1	0.0171092	4.1	9.24798e+06
0.48	33328	0.0177199	4.1	8.52746e+06
0.49	33242.1	0.0183594	4.1	7.84453e+06
0.5	33157.1	0.0190299	4.1	7.20096e+06
0.51	33073	0.0197333	4.1	6.5986e+06
0.52	32989.9	0.0204719	4.1	6.03934e+06
0.53	32907.6	0.021248	4.1	5.52515e+06
0.54	32826.1	0.0220643	4.1	5.05804e+06
0.55	32745.5	0.0229235	4.1	4.64009e+06
0.56	32665.3	0.0238293	4.1	4.27342e+06
0.57	32586	0.0247846	4.1	3.96022e+06
0.58	32507.3	0.0257933	4.1	3.70271e+06
0.59	32429.2	0.0268595	4.1	3.50316e+06
0.6	32351.7	0.0279879	4.1	3.3639e+06
0.61	32338.7	0.0288456	9.78739	3.26062e+06
0.62	32331.4	0.0297182	18.5462	3.15536e+06
0.63	32322.2	0.0306493	29.3109	3.04954e+06
0.64	32311.4	0.0316423	41.6494	2.94464e+06
0.65	32299.2	0.0327007	55.2336	2.84182e+06
0.66	32285.9	0.0338296	69.7869	2.74202e+06
0.67	32271.7	0.0350336	85.1268	2.64596e+06
0.68	32256.8	0.036319	101.083	2.55424e+06
0.69	32241.2	0.037693	117.526	2.4673e+06
0.7	32225.2	0.0391633	134.376	2.3855e+06
0.71	32208.8	0.0407395	151.548	2.30913e+06
0.72	32192.1	0.0424324	168.97	2.2384e+06
0.73	32175.3	0.0442541	186.603	2.17348e+06
0.74	32158.2	0.0462195	204.393	2.11447e+06
0.75	32141	0.0483452	222.308	2.06147e+06
0.76	32123.8	0.0506509	240.315	2.01454e+06
0.77	32106.5	0.0531597	258.395	1.97369e+06
0.78	32089.2	0.0558994	276.513	1.93895e+06
0.79	32071.9	0.0589024	294.659	1.9103e+06
0.8	32054.7	0.0622076	312.838	1.88772e+06
0.81	32037.5	0.0658633	331.001	1.87119e+06
0.82	32020.4	0.069927	349.158	1.86065e+06
0.83	32003.3	0.074471	367.287	1.85607e+06
0.84	31986.4	0.0795853	385.384	1.85736e+06
0.85	31969.5	0.0853831	403.444	1.86449e+06
0.86	31952.8	0.0920109	421.467	1.87736e+06
0.87	31936.2	0.09966	439.445	1.89592e+06
0.88	31919.8	0.108586	457.367	1.92008e+06
0.89	31903.5	0.119136	475.221	1.94977e+06
0.9	31887.3	0.1318	493.005	1.9849e+06
0.91	31871.2	0.147279	510.712	2.02539e+06
0.92	31855.4	0.16663	528.373	2.07116e+06
0.93	31839.6	0.191511	545.952	2.12211e+06
0.94	31822.8	0.224696	563.456	2.17818e+06
0.95	31805.9	0.271223	579.889	2.23928e+06
0.96	31800	0.340681	599.119	2.30538e+06
0.97	31800	0.456343	618.466	2.37743e+06
0.98	31800	0.687673	637.746	2.45549e+06
0.99	31800	1.3817	656.894	2.53945e+06
